# Supplementary material for: High-Frequency Stimulation of the Rat Entopeduncular Nucleus Does Not Provide Functional or Morphological Neuroprotection from 6-Hydroxydopamine
Source: PLoS One. 2015 Jul 29;10(7):e0133957. doi: 10.1371/journal.pone.0133957 (PMC4519335; doi:10.1371/journal.pone.0133957)
Supplement: S1 File — An Excel-based spreadsheet containing all of the raw data analyzed, including percentages of contralateral forelimb use from the cylinder task, stereological quantification of THir neurons of the SN, total enumeration of THir SNpc neurons from sections containing MTN fibers and data in pg/mg of protein from BDNF ELISA. (XLSX) [file pone.0133957.s001.xlsx]

## Sheet: Cylinder Task
CYLINDER TASK (percent of contralateral forelimb use)
Animal	Group	Baseline	Lesion	Stim-On	Stim-Off
1	Inactive	65	12.5	42.5	12.5
2	Inactive	47.5	30	45	35
3	Inactive	60	25	47.5	42.5
4	Inactive	52.5	27.5	50	55
5	Inactive	47.5	7.5	42.5	42.5
6	Inactive	60	27.5	47.5	32.5
7	Inactive	56.0606	7.5	40	37.5
9	Active	68.75	35	45	50
10	Active	47.5	7.5	45	15
11	Active	45	27.5	30	32.5

## Sheet: SN Stereology
STEREOLOGICAL COUNTS OF SUBSTANTIA NIGRA NEURONS (tyrosine hydroxylase immunoreactive neurons in the SNpc)
Animal	Group	Contra #	Ipsi #
1	Inactive	8541	1334
2	Inactive	13283	2392
3	Inactive	12627	3901
4	Inactive	15371	3864
5	Inactive	15259	4543
6	Inactive	12561	762
7	Inactive	8146	579
8	Active	12784	1359
9	Active	15521	2138
10	Active	12556	1089
11	Active	11253	931

## Sheet: SN Total Enumeration
TOTAL ENUMERATION OF SUBSTANTIA NIGRA NEURONS FROM MTN SECTIONS (Tyrosine Hydroxylase immunoreactive neurons in 3 select sections through the SNpc)
Animal	Group	Contra #	Ipsi #
1	Inactive	749	112
2	Inactive	481	193
3	Inactive	601	201
4	Inactive	645	159
5	Inactive	504	203
6	Inactive	581	37
7	Inactive	589	70
8	Active	760	120
9	Active	644	110
10	Active	602	78
11	Active	584	110

## Sheet: BDNF ELISA
BDNF ELISA (pg/mg total protein)
Animal	Group	Ipsi SN	Contra SN	Ipsi Striatum	Contra Striatum	Ipsi M1	Contra M1	Ipsi Thalamus	Contra Thalamus	Ipsi Hippocampus	Contra Hippocampus
12	Active	22.9085	39.984	10.9327	12.1143	11.0665	14.0534
13	Active	33.7321	60.249	11.4652	6.44049	16.5774	20.1183
14	Active	27.9737	26.6137	13.5978	14.265	16.2778	15.1238
15	Active	36.047	25.2301	8.46388	19.1306	19.2298	13.763
16	Active	26.7035	17.4916	4.44708	3.10298	8.10223	10.7292	6.58416	7.88392
17	Active	32.3566	17.0662	4.08755	3.88335	8.54742	15.6121	3.97007	3.6438	40.1627	37.3738
18	Active	14.1875	10.6655	2.17533	2.95552	5.8241	6.37472	4.25277	2.964	27.2815	32.9097
19	Active	68.9601	70.9453	4.072	3.1876	6.31665	6.57439	6.10151	2.70611	4.64436	6.74566
20	Inactive	34.1351	34.2859	26.008	18.3501	19.95	14.5959
21	Inactive	13.5649	13.698	14.1555	8.95415	11.4725	11.8765
22	Inactive	19.4629	16.7104			11.5513	15.7465
23	Inactive	14.7374	22.8499	3.80468	5.46153	8.48115	7.58677	2.95318	5.29682	28.7585	22.456
24	Inactive	12.5523	10.8828	3.27737	3.91328	10.6908	13.5685	5.26964	4.23127	12.908	12.9448
25	Inactive	14.5902	13.7607	2.64131	2.8187	6.01589	6.11062	4.60691	3.32998	19.8387	9.64745
26	Inactive	19.0504	25.166	3.45992	2.79757	5.59216	6.29405	5.82175	11.3216	26.548	28.9302
27	Inactive	23.8162	15.8939	1.76651	1.49523	9.53896	8.4071	3.96769	6.1173	13.6465	22.3136
28	Inactive	15.1147	13.0416	2.8388	2.14214	5.36757	8.96647	4.01398	6.45058	41.6577	18.342
29	Inactive	19.9884	8.24248	2.09075	2.41631	6.10191	7.28469	2.232	1.67658	4.26512	8.43726
